# Supplementary material for: DNA hypomethylation silences antitumor immune genes in early prostate cancer and CTCs
Source: Cell. Author manuscript; Available in PMC 2023 Aug 18. (PMC10436379; doi:10.1016/j.cell.2023.05.028)
Supplement: 1 — Table S1 Clinical characteristics of patients with metastatic prostate cancer enrolled in single-cell CTC analysis and patients with resected localized prostate cancer used for single nucleus analysis, related to Figure 1. Abbreviations: ADT, androgen deprivation therapy; Brachy, brachytherapy; CRPC: castration-resistant prostate cancer; RP, radical prostatectomy; EBRT, external beam radiation therapy; sip-T, sipuleucel-T; PSA, serum prostate-specific antigen. [file NIHMS1910396-supplement-1.xlsx]

## Sheet: Metastatic pts - CTCs
Patient	Age	Sex	Cancer	Stage	Disease status	Sites of metastases	Prior therapies	PSA (ng/ml)	Clinical status at time of CTC collection
GU169	78	Male	Prostate	IVB	CRPC	Bone	ADT, cabozantinib, abiraterone, Ra223	78.2	Stable on ADT only
GURa15	84	Male	Prostate	IVB	CRPC	Bone, liver	Brachy, ADT, bicalutamide, abiraterone	207.4	Progressive disease on abiraterone
GU114	68	Male	Prostate	IVB	CRPC	Bone, adrenal	RP, ADT, abiraterone, EBRT, docetaxel	39.77	Responding to docetaxel
GU216	75	Male	Prostate	IVB	CRPC	Bone, lymph nodes	ADT, sip-T, EBRT, abiraterone, Ra223, docetaxel	961.1	Progressive disease
GU181	77	Male	Prostate	IVB	CRPC	Bone, lymph nodes	ADT, docetaxel, abiraterone	111.7	Progressive disease on docetaxel

## Sheet: Localized pts - prostatectomy
Patient	Age	Sex	Cancer	Stage	Gleason Score	PSA (ng/ml)	Surgical margin	Extraprostatic extension	Seminal Vesicle Invasion	Perineural invasion	Lymphovascular invasion	pT stage	Biochemical recurrence
p900	64	Male	Prostate	I	3+3=6	5.6	Negative	Negative	Negative	Negative	Negative	2	None
p1245	60	Male	Prostate	I	3+3=6	3.2	Negative	Negative	Negative	Positive	Negative	2c	None
p1255	56	Male	Prostate	IIA	3+3=6	15.7	Negative	Negative	Negative	Positive	Negative	2c	None
p1457	57	Male	Prostate	I	3+3=6	6.1	Negative	Negative	Negative	Positive	Negative	2c	None
p1519	63	Male	Prostate	I	3+3=6	3.8	Negative	Negative	Negative	Positive	Negative	2	None
p826	49	Male	Prostate	IIIB	4+4=8	10.2	Positive	Positive	Positive	Positive	Positive	3b	Persistent PSA
p1636	64	Male	Prostate	IIIB	4+4=8	3.7	Positive	Positive	Positive	Positive	Negative	3b	Persistent PSA
p1646	60	Male	Prostate	IIIB	4+4=8	8	Negative	Positive	Positive	Positive	Positive	3b	Persistent PSA
p1652	63	Male	Prostate	IIIB	4+4=8	5.2	Negative	Positive	Negative	Positive	Negative	3a	Persistent PSA
p1678	64	Male	Prostate	IIIB	4+4=8	12.9	Positive	Positive	Negative	Positive	Positive	3a	Persistent PSA
