# Supplementary material for: DNA hypomethylation silences antitumor immune genes in early prostate cancer and CTCs
Source: Cell. Author manuscript; Available in PMC 2023 Aug 18. (PMC10436379; doi:10.1016/j.cell.2023.05.028)
Supplement: 2 — Table S2 Chromosomal locations with respect to hg19 of total PMDs, core PMDs, total PMIs and core PMIs, related to Figures 1 and 2. [file NIHMS1910396-supplement-2.xlsx]

## Sheet: Sheet1
Total PMDs	Core PMDs	Total PMIs	Core PMIs
chr1:100981201-101405000	chr1:157079801-159877200	chr1:2794801-3831000	chr1:214436801-214826800
chr1:101512601-103836200	chr1:165869201-166823400	chr1:102258601-104491200	chr10:7213601-7423000
chr1:104237001-105516600	chr1:3821201-5935000	chr1:105217601-106398600	chr10:7823601-8014400
chr1:105558001-108101800	chr10:106078401-111645600	chr1:107263201-107372800	chr10:86107201-86264400
chr1:108276201-108687800	chr10:86264401-88201000	chr1:108101801-108276200	chr11:124511801-124959800
chr1:108733001-109003000	chr11:121477601-122945600	chr1:108687801-108733000	chr11:125367601-126278400
chr1:111001001-111679600	chr11:126278401-128800000	chr1:109003001-111027200	chr11:50858801-51096400
chr1:112270801-112970200	chr11:51096401-51684000	chr1:111389201-112583600	chr11:57074401-57563600
chr1:11406201-11707400	chr12:125618601-132240800	chr1:112964601-114630800	chr11:58313801-58370000
chr1:114494001-114960400	chr13:76418201-77615800	chr1:114896001-115449000	chr15:96441201-96574000
chr1:115120201-116205600	chr15:52967401-55519800	chr1:116204201-117652200	chr16:24776801-25255400
chr1:117652201-117918600	chr16:25255401-27222400	chr1:11707401-12687400	chr16:48159001-48583600
chr1:118501201-119527200	chr16:5131601-8728800	chr1:117918601-118662000	chr16:50069001-50334800
chr1:119859001-120160800	chr16:58773001-66465600	chr1:119021801-119173600	chr16:83869201-85793200
chr1:121266001-121583600	chr16:9191401-10600200	chr1:119527201-119859000	chr16:8728801-9191400
chr1:12670001-13301200	chr18:48660801-51683600	chr1:13045201-13627600	chr18:74572401-74816600
chr1:13334801-13600600	chr2:89024201-89684000	chr1:13981801-14151400	chr19:23441201-23568000
chr1:13609001-14058800	chr2:89748601-90583200	chr1:146680601-146733600	chr19:23848401-24305200
chr1:14139001-15289200	chr20:6011601-7984600	chr1:146993601-147126800	chr19:30142001-30184000
chr1:142443401-143642600	chr3:136722201-137792200	chr1:147421601-148943000	chr19:30440601-30469400
chr1:146398001-146680600	chr4:16223001-17505400	chr1:149307201-152284400	chr2:89684001-89748600
chr1:146733601-146993600	chr4:22618001-24570000	chr1:15261201-18011600	chr2:90583201-91543200
chr1:147126801-147421600	chr5:151183001-153411800	chr1:153568001-154569400	chr20:2102201-2129200
chr1:147897801-148342400	chr5:43615201-46489600	chr1:154898201-157090200	chr20:2438201-4158200
chr1:148427201-148704800	chr5:6747201-10228200	chr1:157973801-158166000	chr20:4706401-5172200
chr1:148743601-149426400	chr7:30956401-32561800	chr1:159658801-160389000	chr4:10603201-10665000
chr1:151922801-153568000	chr7:56162401-58132600	chr1:160903201-163518400	chr4:13357001-13542000
chr1:154569401-154898200	chr7:60986201-61339600	chr1:164427801-165886800	chr4:15505401-15755600
chr1:157079801-159877200	chr7:61432401-63938600	chr1:166822601-169511000	chr4:16181801-16223000
chr1:160303001-160961200	chr8:135828401-140756600	chr1:169751201-170018800	chr4:17505401-17990600
chr1:161378201-161752800	chr8:1900601-6284400	chr1:170900601-172724000	chr5:153411801-154302200
chr1:162873401-163263400	chr8:30995401-33257200	chr1:173128601-175252600	chr5:6628601-6747200
chr1:163304201-164548600	chr8:55043601-56670000	chr1:175857801-176826400	chr7:32561801-32606000
chr1:164765801-165622800	chr8:62665401-64093200	chr1:177032201-177353600	chr7:32882401-33219800
chr1:165869201-166823400	chr8:71553201-74211200	chr1:177908801-179358000	chr8:133853401-133946000
chr1:168502001-169093200	chrX:143213601-148572600	chr1:179786601-181108800	chr8:134224201-134565800
chr1:169475601-169777800	chrX:3600201-6981800	chr1:182130201-182351400	chr8:135511601-135828400
chr1:169986201-171466800	chrX:74555201-76749600	chr1:182573201-183132800	chr8:33257201-33405800
chr1:171761001-172387400	chrY:18509401-19604000	chr1:183482801-185367200	chr8:48167001-48982200
chr1:172401001-173421000	chrY:58736201-59128800	chr1:186257801-186648400	chr8:54612401-55043600
chr1:173443001-173695600		chr1:18665601-18868200	chr8:56670001-56740200
chr1:17429601-17700800		chr1:187006201-188389400	chr8:62596601-62665400
chr1:174423401-174681600		chr1:188552001-188597800	chrX:52181801-52480000
chr1:174931401-175896000		chr1:189666001-189702000	chrX:62483401-62927400
chr1:176154601-178728000		chr1:190038401-190757400
chr1:179322801-179831200		chr1:19211001-20499400
chr1:18010001-19215600		chr1:192392201-196293400
chr1:181085401-182710800		chr1:197003001-198683400
chr1:183132801-183482800		chr1:198811201-198881200
chr1:185325201-186328800		chr1:198909601-198971400
chr1:186592001-187227600		chr1:203437201-204666000
chr1:188136001-192469800		chr1:205062601-207219000
chr1:192471401-192963200		chr1:207772601-208453800
chr1:193277601-197514200		chr1:208849801-210939800
chr1:197787001-198173600		chr1:211324601-213531000
chr1:198278401-200253600		chr1:214350201-215968200
chr1:20244001-20978800		chr1:216494801-218047400
chr1:203137001-203757600		chr1:218459801-219726600
chr1:204549001-205062600		chr1:220102201-222226200
chr1:207219001-207884600		chr1:222641601-223371200
chr1:208227801-209823400		chr1:223788601-224791000
chr1:209989201-211418400		chr1:229375001-229806600
chr1:213399401-214436800		chr1:230126401-230455200
chr1:214826801-215745000		chr1:230806001-233508000
chr1:215762201-217610400		chr1:233760001-233856800
chr1:217895401-218490600		chr1:234516601-237055800
chr1:218497001-219370200		chr1:237336801-237950800
chr1:219516401-220133600		chr1:237990601-240942600
chr1:220425401-220800600		chr1:241593401-242635800
chr1:221016001-221871600		chr1:243218601-248403200
chr1:221895401-222646600		chr1:248597201-248822000
chr1:223271001-223914600		chr1:30282601-30345400
chr1:224757401-225148800		chr1:31201001-34077400
chr1:228859401-229375000		chr1:35210201-37037000
chr1:229806601-230126400		chr1:37918001-38710000
chr1:230437601-230811400		chr1:4653801-4830000
chr1:231095401-231382600		chr1:47574601-47895800
chr1:231856601-233120000		chr1:48225001-48449600
chr1:233499401-234521400		chr1:48670001-50617800
chr1:236733601-237005200		chr1:56302201-57270200
chr1:237022601-241715200		chr1:5723201-7025000
chr1:241751201-242027400		chr1:58968001-61080200
chr1:242033201-243333600		chr1:61445401-63320400
chr1:243668601-244513000		chr1:63737401-66034000
chr1:245210801-245958200		chr1:66742801-66946800
chr1:247479001-249108600		chr1:67322601-68959600
chr1:2503401-3395200		chr1:69547201-69842000
chr1:25244201-25546400		chr1:70505001-73764600
chr1:29593601-31222000		chr1:74557601-75289600
chr1:33903201-35475400		chr1:75718801-76578200
chr1:36939201-38039600		chr1:76816401-78435000
chr1:3821201-5935000		chr1:80518201-80704400
chr1:38470601-39336200		chr1:81346801-81401200
chr1:44810801-45111400		chr1:81968801-82350000
chr1:47165001-47652600		chr1:83439401-83745200
chr1:47895801-48804800		chr1:84174801-86157400
chr1:48907201-49205200		chr1:86828201-88111800
chr1:49816201-50924400		chr1:88970801-90516000
chr1:55738001-56860000		chr1:91357201-91457800
chr1:57158401-58972600		chr1:96689801-99282200
chr1:60366201-61014200		chr1:99657001-101758400
chr1:61062601-61459000		chr10:101031801-102328200
chr1:63289801-63853600		chr10:10649201-10705800
chr1:64113001-65251000		chr10:106540601-106677800
chr1:65404601-66794200		chr10:109235801-110624000
chr1:66827601-67323200		chr10:11148201-15949800
chr1:67487001-67840200		chr10:111625401-113065600
chr1:68257401-70627000		chr10:114059201-115164400
chr1:6947001-7864200		chr10:115305201-117679600
chr1:70903601-71948000		chr10:117995201-119307200
chr1:71966201-76203600		chr10:119747801-119892000
chr1:76262401-77363200		chr10:120351401-122677200
chr1:78435001-79326800		chr10:123125201-125159200
chr1:79348001-82103200		chr10:125663801-129244400
chr1:82200201-83491000		chr10:129679401-132090800
chr1:83629801-84294600		chr10:132512401-135273800
chr1:86157401-87211600		chr10:16323201-18999800
chr1:87533601-89178600		chr10:19756801-20034200
chr1:89451801-89960600		chr10:20151201-20306400
chr1:90056001-91357400		chr10:21101401-23400400
chr1:91447601-92028800		chr10:24511801-25347800
chr1:92036801-92438200		chr10:25770801-25867800
chr1:95715001-97221400		chr10:26997801-27987400
chr1:97246801-97688400		chr10:28360201-30088400
chr1:97965601-98831800		chr10:2924201-6427200
chr1:98879001-99796400		chr10:30606801-31391000
chr1:99904401-100194800		chr10:31952401-32848000
chr10:100195601-101076200		chr10:33497601-35857800
chr10:101487801-101923000		chr10:36682001-38407800
chr10:102258401-102701600		chr10:38652801-38795200
chr10:106078401-111645600		chr10:43003601-44398400
chr10:111675201-112510000		chr10:45083601-45123600
chr10:112775801-114109400		chr10:45449601-45489200
chr10:114601601-115467800		chr10:45913401-48402200
chr10:1146201-3136800		chr10:48758601-49857600
chr10:116038601-116603800		chr10:50632001-52524800
chr10:116611601-118584600		chr10:53140801-53202800
chr10:118744401-119075800		chr10:53831201-55972400
chr10:119100801-119792600		chr10:56155201-56203000
chr10:119795001-120461400		chr10:56854801-57263200
chr10:120478601-120832000		chr10:57915001-58573600
chr10:120981601-121256800		chr10:58945801-60353000
chr10:121706801-122658400		chr10:61015601-64011000
chr10:122661801-123545000		chr10:64526601-65869800
chr10:12272401-13187400		chr10:65910801-65957000
chr10:124029601-124748600		chr10:66287801-66401600
chr10:124773201-125809600		chr10:66751801-67189600
chr10:125844201-126164600		chr10:68613201-69040400
chr10:126958201-127401400		chr10:69575001-71253800
chr10:127561601-128606400		chr10:7021001-9319400
chr10:129230601-131915800		chr10:71648401-72681800
chr10:131978601-133743400		chr10:77509801-77547800
chr10:13338401-13678000		chr10:78647001-80023000
chr10:133774601-134162600		chr10:80696601-82260000
chr10:134570001-135099400		chr10:83590201-87409400
chr10:135243201-135534600		chr10:88201001-90302200
chr10:13754601-14603000		chr10:90578601-91000600
chr10:15467801-15808000		chr10:92055001-92216400
chr10:15871401-16521000		chr10:92635401-92767400
chr10:16851401-17194600		chr10:93570201-95500400
chr10:18139201-18830800		chr10:9463201-10336800
chr10:18920201-21140400		chr10:95972001-96451600
chr10:22428601-22706200		chr10:96757601-99646200
chr10:23365401-24516200		chr10:99912201-100462400
chr10:24993201-27011200		chr11:104393201-108921200
chr10:27987401-28360200		chr11:109820601-112425400
chr10:30088401-30606800		chr11:11294401-14880400
chr10:31304201-32067400		chr11:113171001-114389400
chr10:3186001-3856800		chr11:115027801-115537000
chr10:32843201-33199600		chr11:116580601-117290200
chr10:33219801-33497600		chr11:117942401-119611800
chr10:35857801-38117800		chr11:120063201-122006400
chr10:38352001-38699400		chr11:122466001-123597000
chr10:38738401-39225800		chr11:123973201-126837200
chr10:3985401-5511800		chr11:128042801-130781000
chr10:42283601-43076600		chr11:1306801-1589800
chr10:43314401-43623000		chr11:131294801-131365400
chr10:43979401-45472800		chr11:131708601-132124000
chr10:45479401-45955200		chr11:132400401-132784000
chr10:47329601-47691600		chr11:133805601-134717000
chr10:48220801-48798800		chr11:15222001-16507200
chr10:49665201-50657400		chr11:16743801-18803400
chr10:50720801-51066600		chr11:19066601-20651600
chr10:52420401-59971800		chr11:2224201-4235800
chr10:5965201-7213600		chr11:22857001-25778200
chr10:60137201-61338400		chr11:27231601-29485000
chr10:64011001-64915400		chr11:30178001-30210200
chr10:65509801-69575000		chr11:30378601-30605400
chr10:71253801-71829600		chr11:31018001-31055800
chr10:72647401-72998000		chr11:31057401-33434400
chr10:73130401-73399800		chr11:33717401-36718400
chr10:7423001-7823600		chr11:37002601-39432200
chr10:77228601-77509800		chr11:40201001-40275400
chr10:77547801-78891600		chr11:41115601-42580200
chr10:80023001-80696600		chr11:42853601-43067400
chr10:8014401-11590200		chr11:43383601-44667400
chr10:82260001-86107200		chr11:44952801-45248600
chr10:86264401-88201000		chr11:4566801-4998200
chr10:90302201-90578600		chr11:45760001-48202200
chr10:91000601-91484400		chr11:48711801-48771800
chr10:91506201-93570200		chr11:48772001-49742800
chr10:95500401-96108600		chr11:50500401-51169400
chr10:96362201-97032800		chr11:55669801-56549800
chr10:97412801-97828800		chr11:5599001-5956800
chr10:97895001-98291600		chr11:56891001-59037600
chr10:99517001-99926600		chr11:59296601-59841600
chr11:1027201-1489600		chr11:60459601-62839600
chr11:103312601-105902400		chr11:6206801-7750400
chr11:105915801-107205400		chr11:63297801-64159000
chr11:107376001-107670600		chr11:69971201-72119000
chr11:108785801-109973400		chr11:72405201-72532200
chr11:10911801-11871400		chr11:72934001-74721000
chr11:110313401-111433200		chr11:78797201-78831000
chr11:112002401-113570200		chr11:79542801-81320200
chr11:113738401-114236800		chr11:7957801-8003000
chr11:114307601-116627000		chr11:81679601-84384200
chr11:117254001-118103800		chr11:84452001-84899200
chr11:119266001-119542200		chr11:85295001-87108600
chr11:119587001-120088000		chr11:8558801-11036200
chr11:120377001-120909400		chr11:87574601-87690000
chr11:121477601-122945600		chr11:89065001-90509600
chr11:122949801-124511800		chr11:91298801-91665600
chr11:124959801-125367600		chr11:92257801-96578000
chr11:12554201-12932000		chr11:96724001-96817000
chr11:126278401-128800000		chr11:96962801-98884200
chr11:129182801-129691000		chr11:99055801-103498200
chr11:130176001-134027600		chr12:103771201-105801800
chr11:134130601-135006400		chr12:106460401-107514400
chr11:13459601-14333400		chr12:107768801-108267000
chr11:14557201-16788600		chr12:108927601-109234000
chr11:1566401-2234000		chr12:113342201-114397200
chr11:17409201-17833000		chr12:114960201-119638000
chr11:18719601-19176800		chr12:11661601-13629400
chr11:19245401-20423200		chr12:126219601-126561800
chr11:20497601-22857000		chr12:126914601-127045200
chr11:25778201-27231600		chr12:127400001-127798400
chr11:27526801-28071600		chr12:129286201-129437600
chr11:28312801-31435000		chr12:129696001-130355200
chr11:31743601-33076800		chr12:130560201-131667000
chr11:33343801-34026000		chr12:132237601-132617600
chr11:35397201-35714200		chr12:14334801-17919400
chr11:36281801-43385000		chr12:19242001-23385200
chr11:4163801-6400800		chr12:23642001-24003400
chr11:43453201-43731600		chr12:24165401-24616400
chr11:44291801-44602000		chr12:25019201-25057400
chr11:44624401-44983600		chr12:25307801-28040000
chr11:45233601-45838800		chr12:2775801-4136200
chr11:48183601-50858800		chr12:28314201-28692800
chr11:51096401-51684000		chr12:29409401-29889800
chr11:54735401-57074400		chr12:30263601-30311200
chr11:57563601-58313800		chr12:30575201-33073200
chr11:58370001-59352600		chr12:34204801-34417000
chr11:59410401-60582000		chr12:34879601-37821600
chr11:62687201-63297800		chr12:38309401-38347200
chr11:64159001-64521000		chr12:38451401-38724600
chr11:6653601-8641400		chr12:38916801-40491800
chr11:69476001-70057800		chr12:41354201-41625800
chr11:72119001-72405200		chr12:415201-2280000
chr11:72532201-72934000		chr12:42326201-44766200
chr11:74721001-74995600		chr12:4435401-4929000
chr11:78256001-82551000		chr12:45552001-47050800
chr11:83027801-85396400		chr12:47398601-48727800
chr11:87007201-93069400		chr12:49051401-51730800
chr11:93534801-94185200		chr12:5135001-7477200
chr11:94895801-95540000		chr12:52312201-52647800
chr11:95615601-102220000		chr12:53014001-55341800
chr12:100721001-100978400		chr12:56131001-58326000
chr12:101004401-101700800		chr12:59151201-59485800
chr12:101838601-102104000		chr12:60501401-60965200
chr12:102589401-104147000		chr12:62627601-63445600
chr12:104764001-105115400		chr12:63734201-65672200
chr12:105750401-106657600		chr12:65984401-67065600
chr12:107451801-108927600		chr12:67648601-68365400
chr12:109234001-109529000		chr12:68686401-71236200
chr12:112927801-113388800		chr12:71531001-71572800
chr12:11321201-11753000		chr12:71967801-72362800
chr12:113826201-114259200		chr12:73014001-74035000
chr12:114380201-115135200		chr12:75205601-75635600
chr12:116021401-116378000		chr12:76320001-76474200
chr12:117591401-118314000		chr12:76803001-77197400
chr12:118839601-120124600		chr12:77777201-77818200
chr12:125618601-132240800		chr12:7792201-9190600
chr12:132609401-133078200		chr12:77953801-82005600
chr12:13342601-14375000		chr12:82740801-84838600
chr12:15110601-15774000		chr12:85304201-85699200
chr12:16033201-16353200		chr12:85719001-85973800
chr12:16468401-19326200		chr12:86335601-86862200
chr12:19779001-22563200		chr12:88455601-90089200
chr12:2062001-2931800		chr12:91770001-92584800
chr12:22846001-25522400		chr12:9399401-11390200
chr12:27937401-28354000		chr12:97527801-98349200
chr12:28680401-29510400		chr12:98704601-103178800
chr12:29514201-30796600		chr13:101699401-102417000
chr12:30919401-31189800		chr13:102711801-102769600
chr12:33041801-34925600		chr13:103225401-103638000
chr12:3318601-4655400		chr13:103888001-103980800
chr12:37808201-39727800		chr13:104426601-108966400
chr12:39815001-40157400		chr13:109393401-112136000
chr12:40369201-42505200		chr13:113151201-113207000
chr12:42809201-43158200		chr13:113563201-114537200
chr12:43401601-44159400		chr13:19518201-19755200
chr12:44170001-46149800		chr13:20134801-22411600
chr12:46349201-46770000		chr13:22548601-22856000
chr12:46842201-47471400		chr13:23906801-25902000
chr12:4769601-6241600		chr13:26349401-27258400
chr12:48565801-49051400		chr13:27542601-28273600
chr12:51730801-52312200		chr13:28532401-28891800
chr12:52647801-53288400		chr13:29234401-29298200
chr12:54218601-54527000		chr13:29967201-31916600
chr12:54849201-56131000		chr13:36664601-36919600
chr12:58326001-59151200		chr13:37106601-37372200
chr12:59485801-60501400		chr13:37386601-39046800
chr12:60965201-62669400		chr13:39195201-40481600
chr12:63442601-64182000		chr13:41084001-42494800
chr12:65656401-66544200		chr13:43338001-46107000
chr12:66545001-69001200		chr13:46358201-47863000
chr12:70247801-70626600		chr13:48537601-49155600
chr12:70717601-71545000		chr13:49564001-50673200
chr12:71565601-72008000		chr13:50941401-51071000
chr12:72297601-73343600		chr13:51495001-53278000
chr12:7354401-8249800		chr13:53589001-53649000
chr12:74035001-75205600		chr13:54124001-55304200
chr12:75635601-76320000		chr13:55628601-56261000
chr12:76474201-76803000		chr13:56546401-58157000
chr12:77197401-78202600		chr13:58539001-58626400
chr12:78251601-79735200		chr13:60114001-61722400
chr12:80415001-80701200		chr13:62345001-62723000
chr12:80702401-82765000		chr13:62811201-65137800
chr12:8338801-8847000		chr13:65823801-67567400
chr12:83594801-88455600		chr13:68076001-68244200
chr12:89801-415200		chr13:74454801-74608000
chr12:90089201-90734000		chr13:75033201-75094200
chr12:90740601-91770000		chr13:75119801-76546000
chr12:9091201-9453800		chr13:77368001-79342800
chr12:92584801-93193600		chr13:79813601-80931000
chr12:9670601-10490400		chr13:81165001-84470600
chr12:96901801-98904800		chr13:84729601-84770600
chr12:99095001-100112600		chr13:85269201-88777200
chr13:101347801-103289200		chr13:90410601-91951200
chr13:103489801-106692600		chr13:93629201-95041000
chr13:107152201-109577000		chr13:95890201-96833600
chr13:110697801-111168200		chr13:97098801-97426000
chr13:111526001-111862200		chr13:97487001-98222400
chr13:111937801-113163800		chr13:98519401-101485800
chr13:113203801-113733200		chr14:102240801-104538000
chr13:114311801-115050600		chr14:105114601-106066400
chr13:18961801-20218800		chr14:19372001-22492400
chr13:22147401-24294200		chr14:22539401-22655200
chr13:25489001-26785600		chr14:22705001-24943600
chr13:27235601-28016600		chr14:25154401-30605000
chr13:28218601-28730400		chr14:30998601-33308200
chr13:28841401-30376000		chr14:34049601-36446200
chr13:31203801-32766600		chr14:37052201-38400000
chr13:35747601-40275200		chr14:38691801-38725800
chr13:40290201-41220200		chr14:39130601-39916600
chr13:42494801-43338000		chr14:40495601-44854400
chr13:46107001-46533600		chr14:45204001-46880800
chr13:47337801-48537600		chr14:47413401-47449400
chr13:49155601-49564000		chr14:48214401-48353200
chr13:50673201-50941400		chr14:49309601-49416200
chr13:51071001-51495000		chr14:49692001-52169600
chr13:53243801-60248200		chr14:52758601-53806400
chr13:61167601-62516000		chr14:54304201-58266400
chr13:62516201-63053400		chr14:58599401-59232000
chr13:64413001-65041000		chr14:59500601-62583600
chr13:65045801-68589200		chr14:63148801-63196600
chr13:73738601-74015600		chr14:63757801-66586400
chr13:74038601-74454800		chr14:70773801-72245200
chr13:74608001-75797400		chr14:73420801-74760600
chr13:76418201-77615800		chr14:75072601-76540000
chr13:77861601-79929000		chr14:77198601-78427800
chr13:80165201-83306400		chr14:79414001-82163600
chr13:83401001-86297200		chr14:82465201-83292600
chr13:86362001-86819200		chr14:83558801-86971200
chr13:86877601-90410600		chr14:87499401-88045800
chr13:91635001-92578000		chr14:88360001-89328200
chr13:92969801-93629200		chr14:89672001-89859200
chr13:95041001-95890200		chr14:90325801-93798000
chr13:96711201-98598400		chr14:94188201-97607200
chr14:100999801-102247400		chr14:98657201-101347600
chr14:104521001-105162200		chr15:101124401-102236800
chr14:105991601-107349400		chr15:20344601-24212600
chr14:18930801-20748800		chr15:25056601-26405400
chr14:20925001-21542600		chr15:26780601-31795200
chr14:22030201-23047400		chr15:32279001-33541600
chr14:24033001-24436400		chr15:34018601-36165000
chr14:24887601-31043400		chr15:36437801-36481200
chr14:32290201-32584800		chr15:36691401-37086600
chr14:32600001-34548000		chr15:46881201-46995800
chr14:34548401-34808400		chr15:47425601-48179800
chr14:36428201-37120600		chr15:48586201-51378800
chr14:38327601-39401000		chr15:51653201-53013400
chr14:39881001-41487000		chr15:53824801-54049000
chr14:41494001-43994800		chr15:54338601-54410000
chr14:44259801-45442600		chr15:54742401-54777000
chr14:45710001-50001800		chr15:55512601-55746800
chr14:51400001-51732800		chr15:56403001-58047600
chr14:51743601-52036400		chr15:58537401-59929600
chr14:52107801-52931200		chr15:60642601-60834800
chr14:53600401-54860200		chr15:61187001-61567800
chr14:54993801-55344200		chr15:61944001-62409400
chr14:56174401-57709200		chr15:66592201-69170000
chr14:57865401-58708400		chr15:70319401-70381000
chr14:58987401-59663200		chr15:70735001-73059400
chr14:59965201-60457600		chr15:73862001-74325800
chr14:62263001-63847800		chr15:74682401-77345600
chr14:64997401-65414600		chr15:78173801-79292200
chr14:66239401-66995200		chr15:79612201-83877600
chr14:70230601-70814800		chr15:84490401-86603800
chr14:72199201-73420800		chr15:88135201-88621800
chr14:74760601-75072600		chr15:88979601-91807400
chr14:76540001-77274200		chr15:92016801-92052200
chr14:77545801-77803600		chr15:92959201-93693000
chr14:78399601-80968000		chr15:94538401-95390400
chr14:81354801-81935600		chr15:95818601-97767400
chr14:81963601-88890400		chr15:98102401-98404800
chr14:89322801-89672000		chr15:99240801-100299800
chr14:89859201-90325800		chr16:10435601-13152800
chr14:92023801-92436400		chr16:13983201-16626600
chr14:92618601-93106600		chr16:17371601-17494400
chr14:93776801-94509600		chr16:18436201-19909600
chr14:94540001-95589600		chr16:20326801-22744400
chr14:95967001-96796800		chr16:23074801-23737600
chr14:96991201-99913000		chr16:24536801-26105200
chr15:100288201-101136800		chr16:27201601-27794000
chr15:102236801-102506200		chr16:28115201-29027200
chr15:19939001-21469200		chr16:29399401-31209400
chr15:21804201-22859800		chr16:31462201-32225400
chr15:23030601-23297800		chr16:32666001-35021200
chr15:23353401-25595200		chr16:46584801-48717000
chr15:25632601-28359800		chr16:48982201-51039400
chr15:28562601-28847200		chr16:51831001-52004800
chr15:28908201-29996000		chr16:52212801-55081000
chr15:30313601-30767000		chr16:56287201-58881000
chr15:31282001-32820600		chr16:59231801-59937000
chr15:33199601-34190000		chr16:60512601-60961400
chr15:34862801-35187600		chr16:61065401-61951600
chr15:35243401-35589000		chr16:6234201-6345200
chr15:35806001-39012400		chr16:62543601-62603800
chr15:45871401-48756600		chr16:62858801-64036400
chr15:49631401-50472800		chr16:64123001-64453200
chr15:51289001-51735200		chr16:64988801-65038600
chr15:52967401-55519800		chr16:65775201-65956200
chr15:55746801-56403000		chr16:6624601-6657400
chr15:58047601-58537400		chr16:71618401-73422800
chr15:59929601-60658800		chr16:74093001-75795400
chr15:60831801-62190600		chr16:76163601-77331000
chr15:62349001-62715800		chr16:78147001-78923000
chr15:66201601-66592200		chr16:7867401-8132600
chr15:69170001-69481800		chr16:79642801-80103000
chr15:69877401-70319400		chr16:80533201-82197400
chr15:70381001-70735000		chr16:83247001-86177800
chr15:73059401-73428000		chr16:8588601-9252600
chr15:73538601-73862000		chr16:87307801-88104800
chr15:74325801-74682400		chr16:88529801-88918600
chr15:77345601-78177800		chr17:10392801-13483600
chr15:79285201-79641400		chr17:13505401-14717600
chr15:79656801-80124400		chr17:15395201-16410800
chr15:80476601-80905200		chr17:16827401-18280600
chr15:81315801-81590200		chr17:18567201-21219200
chr15:81684001-82387000		chr17:22268801-25196600
chr15:83120201-83434600		chr17:25533801-25895200
chr15:83719001-84822200		chr17:32896401-34249200
chr15:86351601-89044200		chr17:3367801-5487200
chr15:89056401-89485800		chr17:34860801-34965400
chr15:89871801-90131200		chr17:35310401-36001600
chr15:91557801-93245800		chr17:36323401-39190400
chr15:93575601-96441200		chr17:419801-2935800
chr15:96574001-99251000		chr17:46789201-49386000
chr16:12647801-14052400		chr17:49745201-49811000
chr16:15241601-15639800		chr17:50534001-50865200
chr16:16424601-18470200		chr17:52754601-53907800
chr16:19850201-20763800		chr17:54223601-54255400
chr16:22540201-23101400		chr17:63532401-63721800
chr16:23689401-24776800		chr17:6353601-10217400
chr16:25255401-27222400		chr17:64370601-64646000
chr16:27777801-28115800		chr17:65090601-65347800
chr16:28996401-29433600		chr17:65629001-66494600
chr16:31208401-31473800		chr17:67081001-68624800
chr16:31495401-34096000		chr17:69669201-71668400
chr16:34103201-35350200		chr17:72221801-72446800
chr16:46286801-46642600		chr17:72749001-75578200
chr16:47713801-48159000		chr17:75970001-77083400
chr16:48583601-50069000		chr18:11008401-11167400
chr16:50334801-53097400		chr18:11796401-15065600
chr16:5131601-8728800		chr18:1396401-1505000
chr16:54155001-56375400		chr18:1759601-1830200
chr16:58773001-66465600		chr18:20428401-21165000
chr16:70816001-71670800		chr18:2120201-4529200
chr16:73204401-74352400		chr18:21729801-22059000
chr16:75675001-78163200		chr18:22396201-22439400
chr16:78578001-80642000		chr18:22642401-22729200
chr16:81763201-83869200		chr18:22769401-22831200
chr16:85793201-87316000		chr18:22970801-24837000
chr16:87488001-88007200		chr18:25254001-25755400
chr16:88098801-88542800		chr18:26370001-26893200
chr16:88906801-89185200		chr18:27515601-27833000
chr16:9191401-10600200		chr18:28223001-28268600
chr16:984001-1380200		chr18:28553201-30782400
chr17:1-419800		chr18:31178801-31702200
chr17:10625601-11885400		chr18:32138001-35154000
chr17:12024401-13930000		chr18:36408001-38272600
chr17:14122201-15395200		chr18:38663401-39107400
chr17:16410801-16827400		chr18:39488401-42792600
chr17:18280601-18567200		chr18:43161001-44665800
chr17:21219201-22359000		chr18:45345401-45649800
chr17:25176801-25538800		chr18:46051401-47919000
chr17:25667801-26406200		chr18:48375001-48679200
chr17:2929601-3489200		chr18:49579801-51152600
chr17:31249601-33311800		chr18:51618201-52685400
chr17:33455201-33943400		chr18:52911401-53514000
chr17:34209801-34860800		chr18:5395001-5584000
chr17:34965401-35310400		chr18:54034401-57685000
chr17:36001601-36323400		chr18:58213401-58798800
chr17:39171801-39661400		chr18:59137201-62013200
chr17:43696601-44031600		chr18:5929201-7018800
chr17:46398801-46899400		chr18:62645401-63737800
chr17:46992001-47341800		chr18:64163201-64338200
chr17:49342801-53007800		chr18:642001-833800
chr17:53120001-53509000		chr18:64548801-66504400
chr17:5334001-6390200		chr18:66627601-68363800
chr17:53523401-54889000		chr18:68622201-69876800
chr17:63043801-63532400		chr18:70185401-73175000
chr17:63721801-64370600		chr18:73933401-75413200
chr17:640001-920200		chr18:7573801-10592400
chr17:64646001-65090600		chr19:13692201-15661200
chr17:65347801-65629000		chr19:20965801-22290200
chr17:6537401-6886800		chr19:22869801-24361400
chr17:66494601-67287800		chr19:24670801-27682800
chr17:67523401-68084400		chr19:28193401-29155600
chr17:68128601-70145200		chr19:30109401-32163400
chr17:71359201-72416800		chr19:32745401-34004200
chr17:72429201-72776800		chr19:34291401-35166800
chr17:75497401-75981400		chr19:40300201-41976400
chr17:76423201-76673600		chr19:42245001-43056600
chr17:77035801-77720400		chr19:43809001-46515800
chr17:7872801-8163200		chr19:46810801-48313000
chr17:8572401-9148800		chr19:48595201-51009800
chr17:9620401-10550000		chr19:51289601-51892800
chr18:12029601-12317000		chr19:52198401-54968200
chr18:12369801-12664800		chr19:55342601-57172400
chr18:13116201-13709800		chr19:5573601-6777000
chr18:13718801-15491000		chr19:57730601-58445200
chr18:19616201-20428400		chr19:7072601-8675000
chr18:21165001-21729800		chr2:100900601-101014200
chr18:22023201-23594600		chr2:101497201-101926600
chr18:24201001-28571000		chr2:102266201-102848000
chr18:249601-642000		chr2:103221601-103456200
chr18:30021801-32844800		chr2:103966601-104051200
chr18:33271201-33553200		chr2:104946601-107650600
chr18:33840601-34385200		chr2:108222801-108519400
chr18:34752601-36881800		chr2:108874001-109600600
chr18:3665401-6572800		chr2:11240001-11948200
chr18:37348601-37750400		chr2:114375601-114691200
chr18:37857201-39001600		chr2:115246001-115332000
chr18:39095201-39493000		chr2:115511601-115563800
chr18:39642001-41270000		chr2:116203401-116994400
chr18:41476401-42281400		chr2:117440601-117681800
chr18:42617201-43386800		chr2:117813201-119193800
chr18:44037001-44414000		chr2:119577001-122650800
chr18:44662801-45354200		chr2:123194601-125608000
chr18:45649801-46051400		chr2:125870601-125935000
chr18:47919001-48375000		chr2:126800001-126832000
chr18:48660801-51683600		chr2:127123801-127239400
chr18:52583201-54242600		chr2:127798401-130189600
chr18:54643601-55243800		chr2:130500001-132922200
chr18:55791401-56077800		chr2:13209201-16502800
chr18:56814401-57531200		chr2:132928401-133027000
chr18:57635801-59721800		chr2:133453201-137185800
chr18:61061801-63492600		chr2:138542401-143350200
chr18:63573801-65894600		chr2:143505001-146538000
chr18:65907201-67686200		chr2:146569401-146609000
chr18:67806601-70456600		chr2:147561001-150289400
chr18:6903401-8657000		chr2:151443601-151864200
chr18:71059601-71865400		chr2:152121201-153021600
chr18:72999801-74572400		chr2:1522801-1817600
chr18:74816601-76867600		chr2:153451401-153612000
chr18:827201-2550000		chr2:154267801-154425400
chr18:9944001-11889600		chr2:155014001-161102400
chr19:1152601-1497000		chr2:161430601-161505000
chr19:13303001-13868200		chr2:161859401-163327000
chr19:14670201-15233000		chr2:163414801-163596200
chr19:15551401-16173200		chr2:164058001-167181600
chr19:20151601-21135600		chr2:16752801-16978600
chr19:22034001-23441200		chr2:168827201-169958000
chr19:23568001-23848400		chr2:170348201-171006600
chr19:24305201-24685000		chr2:171302001-173506800
chr19:27636401-28257600		chr2:17334601-17961800
chr19:28262401-30142000		chr2:173888201-174156600
chr19:30184001-30440600		chr2:174774601-175389400
chr19:30469401-32858400		chr2:175658001-176025000
chr19:33984001-34658200		chr2:176571201-177683600
chr19:34985401-35419800		chr2:178034401-178426200
chr19:39987401-40318000		chr2:178626601-179001000
chr19:41328601-41811600		chr2:179288001-179319400
chr19:41931601-42376200		chr2:180011001-180100800
chr19:43015001-43958000		chr2:180811801-181888000
chr19:46358601-46810800		chr2:183473201-188281800
chr19:48286801-48626000		chr2:18609601-21188400
chr19:50950401-51473200		chr2:188375601-189527600
chr19:51588801-52395200		chr2:190321801-191857800
chr19:5299401-5584600		chr2:192261401-194455800
chr19:54066401-54630800		chr2:195739201-197186600
chr19:54679201-55570000		chr2:197550601-198756800
chr19:56201401-56634800		chr2:200091801-200334600
chr19:56886001-57745400		chr2:200781401-202315200
chr19:58445201-58698200		chr2:202565601-204922600
chr19:6472001-6723800		chr2:205182401-207208200
chr19:6773201-7096600		chr2:207590801-209225800
chr19:8567001-9482800		chr2:210112601-211527600
chr2:1-3138600		chr2:211924601-212461800
chr2:100098801-100900600		chr2:213087801-213302200
chr2:101014201-101497200		chr2:213792401-214157400
chr2:101926601-102266200		chr2:214632801-214669400
chr2:102848001-103322600		chr2:215625201-215675800
chr2:103396201-105685600		chr2:216028801-216215200
chr2:105925601-106384800		chr2:216841201-217524400
chr2:106892201-108414400		chr2:217982401-218301600
chr2:108424801-108885800		chr2:218660001-224081600
chr2:10933401-11240000		chr2:224565601-224805000
chr2:109593801-110134400		chr2:225308201-225824600
chr2:114026201-114375600		chr2:226539201-228736200
chr2:114691201-118592400		chr2:22864401-23291800
chr2:118713601-119996000		chr2:229342601-229479400
chr2:11948201-15324600		chr2:235465601-237065200
chr2:120134201-120442600		chr2:237595001-238000600
chr2:122491001-127813000		chr2:238377401-239349600
chr2:129074401-130897600		chr2:23908601-26695200
chr2:131132001-131529000		chr2:239987401-240305000
chr2:131935201-132218200		chr2:240884801-240943800
chr2:132590201-134888600		chr2:26967601-29139600
chr2:135200801-135688200		chr2:30334201-30955400
chr2:136768001-138682400		chr2:3052801-3708800
chr2:139625801-141963800		chr2:31467001-31642800
chr2:142662401-144081200		chr2:31915601-33999800
chr2:144093001-145031400		chr2:34915001-35029400
chr2:145047001-148584400		chr2:35394801-36029600
chr2:149554201-152130600		chr2:36613801-37475600
chr2:152353801-152662800		chr2:37842801-37904600
chr2:153017001-153471000		chr2:38218201-40094000
chr2:153590801-156864200		chr2:40350401-40392400
chr2:15747201-17856000		chr2:4183401-6646200
chr2:157474601-158594000		chr2:48372601-48837000
chr2:158848401-159348400		chr2:49168201-52809000
chr2:160619601-162215000		chr2:53097001-53160400
chr2:162231801-162554800		chr2:53234001-56586800
chr2:162635601-163159600		chr2:57274601-57478000
chr2:163161001-165548600		chr2:57955401-59211200
chr2:165851601-166191600		chr2:597401-672000
chr2:166194201-166634400		chr2:60959601-62702600
chr2:166786001-168827200		chr2:62979601-63796600
chr2:169958001-170348200		chr2:64098601-65526800
chr2:171006601-171302000		chr2:66667801-66774800
chr2:173506801-173888200		chr2:67480401-67787800
chr2:174156601-174774600		chr2:68251001-68755400
chr2:175389401-175658000		chr2:69254001-70527600
chr2:176025001-177028000		chr2:6994001-7288800
chr2:177212401-178055400		chr2:70992201-71939600
chr2:178110801-178709800		chr2:75876801-77745200
chr2:179001001-179288000		chr2:7866201-7951000
chr2:17916201-18979000		chr2:79153201-80169000
chr2:179319401-180011000		chr2:81281401-84267600
chr2:180100801-180811800		chr2:84604601-87576400
chr2:181888001-183607600		chr2:8532401-8971600
chr2:184044601-187284800		chr2:87788001-88416400
chr2:187828201-189175600		chr2:88802601-89084800
chr2:189481601-190321800		chr2:89641401-89782400
chr2:191857801-192261400		chr2:90580801-91573400
chr2:192806201-193132600		chr2:92291001-95291600
chr2:194455801-195795600		chr2:9237401-10933400
chr2:19550401-20086400		chr2:95666801-96133600
chr2:197180401-197556400		chr20:1094401-5192400
chr2:198583401-200781400		chr20:11727601-12036600
chr2:202315201-202565600		chr20:12903201-15397400
chr2:204736601-205195400		chr20:16247801-16726600
chr2:206996801-207660000		chr20:17307401-18749600
chr2:20865201-23908600		chr20:19649401-21683600
chr2:209220801-210230800		chr20:21806001-22031400
chr2:210524801-210891400		chr20:22381601-22549800
chr2:211012001-212102600		chr20:22994801-24115600
chr2:212259001-213803600		chr20:24631001-24675400
chr2:213819001-215625200		chr20:24923201-26001800
chr2:215675801-216028800		chr20:255801-820400
chr2:216215201-216841200		chr20:29639001-29754400
chr2:217478601-219098000		chr20:30099601-31485600
chr2:220485001-223450800		chr20:36337201-37236600
chr2:223782001-224565600		chr20:37574201-37647200
chr2:224805001-225308200		chr20:38515201-40327600
chr2:225824601-227508600		chr20:40897001-41271600
chr2:227838801-228211200		chr20:42092601-44721000
chr2:228616401-230632200		chr20:44979401-46837200
chr2:234757601-235514200		chr20:47303401-50835800
chr2:235970801-236409400		chr20:51294401-52966600
chr2:237042001-237725000		chr20:53270201-57651200
chr2:237939401-238385600		chr20:5453201-6096000
chr2:239334401-239993600		chr20:57924401-58099200
chr2:240303601-240893000		chr20:58354401-58926400
chr2:240935201-241387800		chr20:60566601-61040000
chr2:26695201-26967600		chr20:61437201-61555800
chr2:29139601-30393400		chr20:61860401-61909200
chr2:30867801-32051400		chr20:6675001-6711200
chr2:33614401-36765000		chr20:7737601-11527200
chr2:3680201-5303800		chr21:10201201-10615200
chr2:37475601-37842800		chr21:11276201-14276200
chr2:37904601-38218200		chr21:14697601-15094400
chr2:40058001-42374800		chr21:15357601-15777800
chr2:48086001-48378200		chr21:16084201-19167000
chr2:48826001-53714200		chr21:19912401-20164200
chr2:5309601-7051400		chr21:20320001-20360200
chr2:56069601-58314000		chr21:20946601-21806000
chr2:58423001-60959600		chr21:22183601-24857400
chr2:62702601-62979600		chr21:25348001-25581200
chr2:63796601-64098600		chr21:25771001-25867000
chr2:65526801-68339600		chr21:26794801-27689600
chr2:68448601-69264000		chr21:28120601-32079600
chr2:70525601-70992200		chr21:32494001-33111600
chr2:71939601-72289600		chr21:33637801-34163200
chr2:7230201-8586600		chr21:34615601-35557600
chr2:75533001-75876800		chr21:35928401-36226200
chr2:75939201-82139400		chr21:37324001-39066000
chr2:83408801-83744600		chr21:39434801-39580200
chr2:83745401-85088600		chr21:39813801-41454400
chr2:85255201-85549400		chr21:42401801-44530000
chr2:87300001-88304600		chr21:44881401-45751400
chr2:88308801-88902600		chr21:46188001-46960200
chr2:89024201-89684000		chr22:16673801-16771200
chr2:8971601-9237400		chr22:17578801-17708600
chr2:89748601-90583200		chr22:22610601-22900000
chr2:91543201-92420800		chr22:23319801-26164400
chr2:95256601-95666800		chr22:26769601-27223200
chr2:96133601-96498600		chr22:28159401-28417400
chr20:1-255800		chr22:33695001-34305000
chr20:10616401-13376600		chr22:34850601-34941600
chr20:13764401-14016400		chr22:35327601-36909800
chr20:14030201-14719200		chr22:37421401-39926000
chr20:1425601-2102200		chr22:44060001-44572000
chr20:14766401-16292400		chr22:45070201-47580400
chr20:16524801-17541400		chr22:48043601-48342200
chr20:18708401-20379200		chr22:48636001-48671600
chr20:20659801-21154200		chr22:48913801-49149200
chr20:2129201-2438200		chr3:101002001-102462600
chr20:21343601-24946000		chr3:103340801-103610400
chr20:25726401-26357400		chr3:10849601-11940400
chr20:29344201-30123800		chr3:108842401-114974000
chr20:31485601-31927600		chr3:115370601-118168200
chr20:36024601-36337200		chr3:118859401-120498000
chr20:37236601-37574200		chr3:121159201-121761200
chr20:37647201-39638000		chr3:12201401-13679000
chr20:40228001-42122000		chr3:122047201-123638000
chr20:4158201-4706400		chr3:124472001-125309400
chr20:42341601-42860400		chr3:125581401-126749400
chr20:44063401-44430400		chr3:127249601-129825800
chr20:44623201-44988400		chr3:130251201-132425200
chr20:45008401-45268600		chr3:132965401-134961200
chr20:46245001-47562600		chr3:135258201-136779200
chr20:47889001-48200200		chr3:137744201-139367400
chr20:49578801-50044200		chr3:13999201-16596200
chr20:50794201-52104600		chr3:140965201-142391400
chr20:5172201-5758000		chr3:143303801-143851200
chr20:52709201-54962400		chr3:145369401-146347000
chr20:55168801-55967600		chr3:148076801-151112800
chr20:56068801-56369400		chr3:151644801-152167800
chr20:57590801-60581000		chr3:152652401-152987000
chr20:6011601-7984600		chr3:153353801-154028600
chr20:60995801-61461200		chr3:154405001-155703600
chr20:61534001-62172800		chr3:156248801-156541000
chr20:7986401-8696000		chr3:156795401-156960000
chr20:820401-1126800		chr3:157820401-158976400
chr20:9422601-10409200		chr3:159255201-161579200
chr21:10295401-11281600		chr3:162295401-162463000
chr21:14263401-16214600		chr3:164053401-164345000
chr21:16853201-17116600		chr3:164733401-167093400
chr21:17211801-18891600		chr3:167407801-167912000
chr21:18935001-22470600		chr3:168615001-169251200
chr21:22787801-23422400		chr3:16923601-19560600
chr21:23495801-27098000		chr3:169527201-170104200
chr21:27102801-28658600		chr3:171767201-172525000
chr21:28783601-29107800		chr3:1724001-1762200
chr21:29531001-30272400		chr3:176652401-180906200
chr21:30842601-33048600		chr3:181441201-182821600
chr21:33084801-33665600		chr3:186231201-186856200
chr21:34140001-34624400		chr3:187558601-189172400
chr21:35533401-37426800		chr3:189639801-191357200
chr21:38889801-40569600		chr3:191584601-193001800
chr21:41030401-42512600		chr3:1931801-1976200
chr21:44530001-44881400		chr3:19744201-21313400
chr21:45751401-46200800		chr3:2011001-2094600
chr21:46672001-46951000		chr3:21656601-21922400
chr21:46955401-47588400		chr3:23151201-23317000
chr21:9331601-10293600		chr3:23829401-25939600
chr22:15981801-16719600		chr3:2562601-5468000
chr22:16769401-17578800		chr3:27062201-28989600
chr22:17708601-17965600		chr3:29261201-29742800
chr22:22325201-23413800		chr3:29962401-30011200
chr22:25057401-25344600		chr3:30268201-30783600
chr22:25878001-26868600		chr3:31194601-33922000
chr22:26981801-28234800		chr3:34227201-34319400
chr22:28417401-28978400		chr3:34717801-35673000
chr22:32599601-35623400		chr3:35960801-38694000
chr22:36907801-37430000		chr3:39112401-39513400
chr22:39896801-40422600		chr3:40356601-40583800
chr22:43635201-44385200		chr3:41255201-42937800
chr22:44566001-45070800		chr3:43362601-43767800
chr22:46785201-47172000		chr3:44281001-46157800
chr22:47558801-50187400		chr3:51418601-53375400
chr3:1-4360400		chr3:53752601-53892000
chr3:100109401-101076200		chr3:54901801-56292800
chr3:101603601-102252200		chr3:56581001-59102800
chr3:102255201-104447000		chr3:5842001-6382400
chr3:10321201-10885800		chr3:59369001-59793600
chr3:108333401-110191800		chr3:60289001-62354200
chr3:10905801-11356800		chr3:63382601-64813600
chr3:110685201-111717600		chr3:65291001-68006200
chr3:111830401-113043000		chr3:6674801-7474200
chr3:113783801-114069400		chr3:68290801-70369200
chr3:114869001-118937200		chr3:70660801-71767200
chr3:11846601-12574600		chr3:72411401-73109000
chr3:120478801-121170000		chr3:74293401-75828400
chr3:121726001-122047200		chr3:77591201-77989200
chr3:123638001-124472000		chr3:78069001-79058200
chr3:125309401-125581400		chr3:79365401-80847200
chr3:126749401-127289800		chr3:81348601-82326000
chr3:127396001-127783200		chr3:82864801-83825200
chr3:129635601-130391400		chr3:84175001-84229200
chr3:130767401-131078400		chr3:84620801-85436600
chr3:131203201-131916400		chr3:8481601-10525400
chr3:132360201-133166400		chr3:85897401-86246400
chr3:133544401-133801200		chr3:86961601-90162200
chr3:134244201-135686000		chr3:90553801-93469600
chr3:13591201-14172600		chr3:93724801-93844800
chr3:136722201-137792200		chr3:94245001-94385800
chr3:138694201-139011000		chr3:95920401-98032600
chr3:139141401-140975800		chr3:98243201-98618200
chr3:142391401-145814400		chr3:99195201-99257200
chr3:145855601-146221600		chr3:99519401-100474400
chr3:146261801-148701400		chr4:100280201-100313600
chr3:14771401-15038000		chr4:101665001-104297000
chr3:150542201-150848400		chr4:104467401-105146800
chr3:151058201-152004800		chr4:105515601-107699800
chr3:152136801-152774400		chr4:107814001-107955800
chr3:152885401-153353800		chr4:108126401-111222800
chr3:154028601-154507000		chr4:112295801-112514200
chr3:155703601-156248800		chr4:112587201-113879800
chr3:156541001-156795400		chr4:114319601-115260600
chr3:156960001-157883200		chr4:116465401-116499800
chr3:158515801-159761400		chr4:116544001-117642600
chr3:15959801-16238000		chr4:117821201-117865600
chr3:161134801-164816000		chr4:117965201-118002200
chr3:16365001-16988600		chr4:118140401-118657000
chr3:164912401-165277600		chr4:119139801-120684000
chr3:165642601-166177600		chr4:121152801-121183600
chr3:166202001-167545400		chr4:121564401-121866000
chr3:167868401-168615000		chr4:122608201-122785600
chr3:169251201-169527200		chr4:123115001-123265400
chr3:170104201-171767200		chr4:123543601-126344200
chr3:172525001-173402800		chr4:126766001-127592400
chr3:176289401-176652400		chr4:128085401-128201800
chr3:178096001-178719600		chr4:128491401-130232200
chr3:17871401-20020800		chr4:130620001-130740400
chr3:179520201-180656400		chr4:131172401-131204600
chr3:180663601-182438800		chr4:132429801-132685600
chr3:182821601-183145200		chr4:133190201-133256600
chr3:185622601-187889800		chr4:133579801-136328400
chr3:188436601-190163600		chr4:136720001-137759000
chr3:190594401-190902600		chr4:137921401-138242200
chr3:191099401-193330000		chr4:138655601-139174800
chr3:20196001-23151200		chr4:139511201-141951400
chr3:23317001-23829400		chr4:142154601-144817200
chr3:24714001-25674200		chr4:145349801-147454800
chr3:25890401-27354200		chr4:147811401-148054600
chr3:27543401-28311000		chr4:148458601-150014200
chr3:28346001-28852200		chr4:150647401-152652200
chr3:28883001-30412000		chr4:153236601-154550200
chr3:30570601-31323600		chr4:155278201-156853800
chr3:33166001-33437400		chr4:157403601-162199600
chr3:33875601-36941600		chr4:163085001-163351400
chr3:37459201-38026000		chr4:164006201-164475400
chr3:38548401-39117200		chr4:1641801-3526000
chr3:39458601-40402800		chr4:164516201-167225600
chr3:40583801-41273000		chr4:167582201-168363600
chr3:42265601-42552800		chr4:168958601-171669400
chr3:42937801-43362600		chr4:172781801-173091200
chr3:43767801-44337800		chr4:173315601-174445000
chr3:44515001-44814800		chr4:17458001-18061600
chr3:4494801-5172200		chr4:175135601-175651000
chr3:45105001-45469400		chr4:176159401-179705600
chr3:46020601-46613600		chr4:181819401-182070200
chr3:50676601-51459400		chr4:182129801-182422800
chr3:51737401-51992200		chr4:182488001-184902200
chr3:5277401-8787400		chr4:18399001-18453400
chr3:53371801-53885000		chr4:18478801-21440400
chr3:53892001-55571000		chr4:185116601-188579200
chr3:55866001-56616200		chr4:188799401-189744800
chr3:58606401-58876000		chr4:190157201-190244400
chr3:59036601-63819200		chr4:190517201-190626000
chr3:63981001-65356200		chr4:21816001-22683200
chr3:66599601-67442000		chr4:22995401-23121400
chr3:67782801-69051200		chr4:23880401-24125000
chr3:69456401-69795800		chr4:24482201-27347200
chr3:69976601-70790600		chr4:27677001-29370600
chr3:71767201-72411400		chr4:29668601-29725000
chr3:73109001-79374600		chr4:30128601-31703600
chr3:79413401-81629400		chr4:32483801-34940200
chr3:81748001-88138800		chr4:35184401-36410600
chr3:88210401-90581000		chr4:41747001-42933800
chr3:93434801-93724800		chr4:4251201-4868000
chr3:93844801-94245000		chr4:42972201-45758600
chr3:94385801-94871000		chr4:46783801-46866800
chr3:94875801-96604000		chr4:47399801-49214000
chr3:97695001-99560800		chr4:53261401-55192400
chr4:10105601-10603200		chr4:5448401-16559200
chr4:104089201-105808200		chr4:55476801-55856200
chr4:10665001-13357000		chr4:55905801-58090800
chr4:107207201-108535200		chr4:59048401-60540800
chr4:109114801-109548200		chr4:61070001-61399800
chr4:109591801-110366600		chr4:61702401-61778200
chr4:111183601-113014000		chr4:61841401-61875200
chr4:113178201-113498000		chr4:62115401-63101600
chr4:113551801-114391600		chr4:64094401-64346000
chr4:114617801-119551200		chr4:64653201-68764600
chr4:120413801-123123800		chr4:69139801-70133200
chr4:123238001-123861800		chr4:71471401-72562000
chr4:124511601-125261200		chr4:72986601-75746200
chr4:126162001-128787800		chr4:75876201-75920200
chr4:129959601-138806000		chr4:75942001-76045800
chr4:13542001-15505400		chr4:76369001-82842200
chr4:1377801-1643000		chr4:83166001-86088000
chr4:139174801-139511200		chr4:90392801-92238800
chr4:141851801-143010600		chr4:92966001-94246000
chr4:143766801-144151400		chr4:95091001-96283600
chr4:144433401-145941400		chr4:96863201-98891800
chr4:146092401-146421200		chr4:99147001-99997600
chr4:146854201-147114200		chr5:10125001-12853400
chr4:147426601-148458600		chr5:101992801-103027800
chr4:150014201-150813200		chr5:103399201-103723200
chr4:152652201-153236600		chr5:104123201-104691400
chr4:154550201-156336600		chr5:105200601-105638200
chr4:156665201-158926000		chr5:105979401-106159000
chr4:15755601-16181800		chr5:106598201-110453600
chr4:159150601-159622000		chr5:110852801-111478800
chr4:160342201-160861400		chr5:111504601-111567400
chr4:160861801-165703200		chr5:112045401-114107000
chr4:16223001-17505400		chr5:114425801-115840600
chr4:166408001-169174800		chr5:118171401-120953400
chr4:169460601-169763000		chr5:121062801-121542600
chr4:170631201-173954600		chr5:122007201-122422600
chr4:174339201-175207000		chr5:122725201-122904200
chr4:175216001-184378600		chr5:123404801-124942000
chr4:17990601-20494800		chr5:125695801-126379400
chr4:184628201-185222600		chr5:126833201-128126000
chr4:186950601-191132600		chr5:128259201-129052800
chr4:20724601-22389600		chr5:129354601-129390400
chr4:22618001-24570000		chr5:129715801-132446800
chr4:24847001-25171200		chr5:133129601-135552800
chr4:25403401-25766800		chr5:13407801-15023000
chr4:27020601-27881400		chr5:136330001-139285200
chr4:28729801-36053000		chr5:139522601-145886400
chr4:3485401-4429400		chr5:146619801-147824800
chr4:36200801-37529400		chr5:148149201-151228600
chr4:41282801-41983600		chr5:151669601-152476800
chr4:42624801-47881600		chr5:152503801-152609000
chr4:4686601-6590600		chr5:153355601-155442000
chr4:48996001-49729200		chr5:15343601-17664200
chr4:52748801-53483600		chr5:155683801-159889000
chr4:54524201-54789600		chr5:160129801-160740200
chr4:55009401-56220800		chr5:161104801-161651400
chr4:56397201-56808000		chr5:162575001-163010800
chr4:56853601-57225600		chr5:163940201-165820600
chr4:57361601-57735600		chr5:166675401-166973800
chr4:57838401-59737400		chr5:167642601-168698200
chr4:59784601-65031000		chr5:169051401-169618400
chr4:65039601-66780000		chr5:169619601-169802600
chr4:66848801-67426000		chr5:170210001-170947200
chr4:67519001-67933800		chr5:171213801-173395200
chr4:67964801-68336000		chr5:173918001-174154600
chr4:68583001-69739200		chr5:174910801-174944400
chr4:69772801-71526200		chr5:175235001-177736200
chr4:7077601-7791200		chr5:178016201-178297200
chr4:72544001-73923800		chr5:179010601-180275400
chr4:74142801-75080800		chr5:18690001-18793600
chr4:75102201-76448800		chr5:19142201-21795600
chr4:78084601-78501400		chr5:22004201-22194200
chr4:78898201-79202600		chr5:22521201-24610400
chr4:7933801-8386800		chr5:26503801-26681400
chr4:79846201-80478400		chr5:2714801-2765200
chr4:81024601-82335800		chr5:27988801-28356200
chr4:82351401-83301800		chr5:28782401-30000200
chr4:84475801-85368200		chr5:30446601-30704800
chr4:8459601-10087400		chr5:31272001-33089600
chr4:85927001-86751600		chr5:33202001-35317600
chr4:90053401-91281600		chr5:35647601-36297000
chr4:92180001-95091000		chr5:36616001-37832200
chr4:96283601-96863200		chr5:38180201-41247800
chr4:98177201-98506400		chr5:41423801-44075200
chr4:98554801-99193400		chr5:44558001-44986200
chr4:99991201-101665000		chr5:45225801-45316000
chr5:102800201-106865000		chr5:46471601-49352800
chr5:10418601-10692400		chr5:49650201-50280600
chr5:107678001-108109400		chr5:50693801-52437800
chr5:10793201-11736400		chr5:5138001-7885000
chr5:109174001-112059800		chr5:52779401-53860000
chr5:112308601-112895400		chr5:54498201-56580000
chr5:112911801-114539200		chr5:57046601-57859400
chr5:114911001-115198800		chr5:58198201-60952400
chr5:115801001-118175600		chr5:61544401-61931000
chr5:11736601-13849000		chr5:62307201-62703600
chr5:119587001-121325600		chr5:62756801-63158800
chr5:121387601-122127400		chr5:633001-1840400
chr5:122318401-122726000		chr5:63430801-65548400
chr5:122904201-123404800		chr5:66094401-66559600
chr5:124942001-125695800		chr5:67535401-67708400
chr5:126346601-126880400		chr5:71463001-71637800
chr5:127512801-130511200		chr5:72083001-72991800
chr5:132434401-133287000		chr5:73780201-74226600
chr5:134362801-134665600		chr5:74565401-74981000
chr5:134702201-135499400		chr5:75527201-77056600
chr5:135508001-136958000		chr5:77323801-77754000
chr5:139233001-139587600		chr5:78446201-78985000
chr5:140074401-140828800		chr5:79324001-81551400
chr5:141892201-142169800		chr5:81992401-83308400
chr5:142972601-145538800		chr5:8375201-9559400
chr5:145856601-147273200		chr5:83932401-84029600
chr5:147807201-148292200		chr5:84297001-85345600
chr5:14988001-16503400		chr5:85451201-85864800
chr5:150460001-150782400		chr5:86325601-89279800
chr5:151183001-153411800		chr5:89428801-91967200
chr5:154302201-156723000		chr5:92971201-93422400
chr5:156811801-157148600		chr5:93715601-94018600
chr5:157355201-159478800		chr5:94821601-95655800
chr5:159654801-164026400		chr5:95919601-96553600
chr5:164028401-167698400		chr5:96752401-96815200
chr5:168023401-170300600		chr5:98136601-101839400
chr5:170872001-171279600		chr6:100548601-103316000
chr5:172751201-173100000		chr6:10074801-12594800
chr5:17332601-21469200		chr6:103458801-103642600
chr5:173368801-175362000		chr6:104686401-104732600
chr5:175367601-175700200		chr6:105174401-105270000
chr5:176047401-176364800		chr6:105736401-105831800
chr5:176979801-177359800		chr6:113412801-114384000
chr5:177640001-178190000		chr6:115049201-115949800
chr5:178294201-179010600		chr6:116140201-118033600
chr5:180275401-180773800		chr6:118625601-120784000
chr5:1814801-6628600		chr6:121161601-123181400
chr5:21497201-28787400		chr6:123576801-125615000
chr5:29965001-30575800		chr6:125871601-128948600
chr5:30613001-31432200		chr6:12909601-15759600
chr5:32936801-33468200		chr6:129443801-132251600
chr5:339801-633000		chr6:132569401-133417200
chr5:34927201-36106000		chr6:134316201-135995800
chr5:36245201-36907400		chr6:136563001-137965200
chr5:37758401-38469800		chr6:138438801-141283800
chr5:39048201-40322600		chr6:141633001-141880200
chr5:40384801-40703800		chr6:147222201-147661200
chr5:40823401-41766800		chr6:148618801-148862200
chr5:41869201-43054600		chr6:149344601-150222400
chr5:43615201-46489600		chr6:150779601-152815000
chr5:49331601-52889600		chr6:153306601-155625800
chr5:53579401-54563600		chr6:156547201-159563000
chr5:56530001-57365200		chr6:160050801-164092800
chr5:57365401-58311600		chr6:16056601-18512000
chr5:59047801-59881000		chr6:1637201-2371800
chr5:60950601-61583400		chr6:164757601-164877400
chr5:61922201-64071000		chr6:165465801-165501600
chr5:64280601-64822600		chr6:165715401-166245200
chr5:65537201-66094400		chr6:166711001-168768200
chr5:66559601-67535400		chr6:169870801-170178800
chr5:6747201-10228200		chr6:19271001-19829200
chr5:67708401-68359600		chr6:20108001-22961000
chr5:71047401-71463000		chr6:23434801-23734600
chr5:71637801-72083000		chr6:24318801-25678600
chr5:72991801-73780200		chr6:25958001-27123600
chr5:74226601-74565400		chr6:27184801-27694600
chr5:74981001-75912600		chr6:27787001-27878400
chr5:77056601-77323800		chr6:2784601-4182000
chr5:77754001-78446200		chr6:27960401-29280000
chr5:78985001-79324000		chr6:29583201-32563200
chr5:81551401-82404000		chr6:32797801-32842600
chr5:82532601-86569800		chr6:40357601-40527400
chr5:87014601-87516200		chr6:40863001-41084600
chr5:87525801-89712000		chr6:44649601-44785000
chr5:90740401-92971200		chr6:46072601-46185400
chr5:93422401-93715600		chr6:46595001-47585800
chr5:94018601-94821600		chr6:4725601-5836200
chr5:95655801-95951800		chr6:47976201-49039400
chr5:96496601-98173000		chr6:49346001-50069600
chr5:98254001-102477600		chr6:50792401-51375400
chr6:101536601-101963200		chr6:51679401-51810400
chr6:103132001-105174400		chr6:52282401-53988000
chr6:105270001-105736400		chr6:54501001-57452400
chr6:105831801-106646600		chr6:57702401-58488200
chr6:111940401-113412800		chr6:58876601-61862800
chr6:114384001-116309000		chr6:62155601-62363400
chr6:117033201-117825200		chr6:62677201-64778600
chr6:117995001-119146400		chr6:65164601-66235000
chr6:119250201-121394600		chr6:66550001-66609600
chr6:121750401-122756600		chr6:6674601-8111400
chr6:12191801-13322200		chr6:67169401-69156000
chr6:123163001-125235000		chr6:69445001-70043400
chr6:125598801-126132800		chr6:70260801-72295400
chr6:126491601-129934200		chr6:72631001-77669200
chr6:130028001-131470400		chr6:77857001-78077400
chr6:132180601-134316200		chr6:78553201-78640000
chr6:135995801-136563000		chr6:78739801-81232000
chr6:137636801-138438800		chr6:81591801-81672400
chr6:13872401-15019600		chr6:82243201-82960600
chr6:141281801-142510600		chr6:83323201-85330600
chr6:142511201-143074600		chr6:85471601-86880800
chr6:146240601-147222200		chr6:87720001-91660400
chr6:147661201-148618800		chr6:92028201-92561200
chr6:148862201-149344600		chr6:9226601-9726000
chr6:150217401-151255800		chr6:92829801-94066200
chr6:151337001-151694000		chr6:94488001-94854000
chr6:151771201-154938200		chr6:95171801-95368400
chr6:155605801-157200200		chr6:95369801-97903600
chr6:15646001-16145000		chr6:98793801-98863400
chr6:159371201-160118000		chr6:99277201-100268000
chr6:160574801-161447200		chr7:101229401-103145000
chr6:161520601-166748200		chr7:103778001-103814400
chr6:16299001-17204600		chr7:108120601-108274200
chr6:166917201-167304600		chr7:10928601-12051600
chr6:167437201-168234800		chr7:114528201-115332800
chr6:168458601-169924800		chr7:115747601-121251200
chr6:170061401-170673000		chr7:121704401-125685600
chr6:170682001-171017600		chr7:12580401-12991000
chr6:17204801-17632600		chr7:127175801-129814000
chr6:18482801-20108000		chr7:130064801-131232600
chr6:22961001-23434800		chr7:131784401-131908400
chr6:2337401-2784600		chr7:132481201-134010000
chr6:23658201-24438000		chr7:13345801-15029400
chr6:25608001-26386200		chr7:134367801-135886000
chr6:26858801-28177800		chr7:136578601-137276400
chr6:28605801-28877000		chr7:137569001-137677800
chr6:28957001-30164400		chr7:138151401-140679400
chr6:31169801-31502400		chr7:141252801-141484000
chr6:32345201-32813200		chr7:142107601-144574200
chr6:32842601-33142800		chr7:145394401-145481200
chr6:38739401-41017400		chr7:145852001-147753200
chr6:41057001-41429800		chr7:148045201-150112600
chr6:4182001-4725600		chr7:1484601-2898400
chr6:44398201-44649600		chr7:150633201-152588600
chr6:44785001-45503000		chr7:154674401-157636800
chr6:45519201-46595000		chr7:157824801-158824800
chr6:47585801-48245400		chr7:15814201-25365400
chr6:48566401-49436000		chr7:25756001-28120000
chr6:49613201-50949400		chr7:28681601-31028600
chr6:51004601-52282400		chr7:31528801-31569600
chr6:53810401-55379200		chr7:31825601-32156600
chr6:55389001-56242000		chr7:3200001-4305800
chr6:56435401-56924200		chr7:32459401-35292600
chr6:57237001-58263400		chr7:35514001-38437600
chr6:58278401-58878200		chr7:38721001-40884200
chr6:5836201-6701000		chr7:40944601-41402400
chr6:61861601-64196400		chr7:42011401-45188400
chr6:64440801-67916400		chr7:45597401-48686400
chr6:68597001-70417000		chr7:49199401-49375000
chr6:702801-1645600		chr7:50183601-53030600
chr6:70476601-71101200		chr7:53787801-53839200
chr6:71576601-72935000		chr7:540001-1200000
chr6:73042801-74186800		chr7:54792001-56192400
chr6:74371201-76310200		chr7:57986201-61000800
chr6:76605601-79593000		chr7:61258601-61672000
chr6:79704401-80757600		chr7:63801601-66835200
chr6:8054601-9419000		chr7:67133601-67213600
chr6:81068201-82479000		chr7:68869601-69043400
chr6:82580201-82872400		chr7:69104601-69347000
chr6:82918401-83577400		chr7:69516601-71272200
chr6:84102801-84598200		chr7:76584201-77549200
chr6:84632401-84899400		chr7:79691801-81109000
chr6:84900801-86135800		chr7:81665801-83303000
chr6:86373401-87898800		chr7:84113201-84514400
chr6:88533801-89359800		chr7:84813001-85009800
chr6:90546201-92028200		chr7:85358601-85411400
chr6:92561201-92829800		chr7:85750801-88424000
chr6:94066201-94628800		chr7:88489201-89098200
chr6:94722801-95751400		chr7:89761201-92423400
chr6:9515601-10299000		chr7:9231001-10560400
chr6:95831401-97612800		chr7:92800201-96789600
chr6:97686201-99355600		chr7:97504201-98111200
chr6:99358801-99752400		chr7:98487601-100484400
chr6:99947801-100614000		chr8:101192201-104457200
chr7:1-705200		chr8:105061401-105136400
chr7:100484401-100857600		chr8:105263201-105784000
chr7:100883601-101229400		chr8:106399801-106640800
chr7:10145201-11024200		chr8:106801001-108818800
chr7:103145001-103778000		chr8:109224801-109796800
chr7:103793401-104566400		chr8:109912201-110643600
chr7:107576001-108142200		chr8:111213801-111702800
chr7:108246201-109810000		chr8:112515201-113743400
chr7:112562801-116638000		chr8:115264001-118294800
chr7:11297401-12628800		chr8:118368801-121977800
chr7:116734401-120316000		chr8:123695401-126698000
chr7:1189401-1492000		chr8:127140601-129928400
chr7:120491401-123191200		chr8:130381601-131697400
chr7:123573401-124427200		chr8:13068201-14839800
chr7:124513201-125149000		chr8:132253201-132648800
chr7:125162201-127212800		chr8:132868401-136836600
chr7:12760401-13346000		chr8:137560401-138343200
chr7:129814001-130064800		chr8:139160401-139998800
chr7:131232601-132492000		chr8:140674001-142563400
chr7:133976401-134367800		chr8:143369601-143821600
chr7:135636401-137569000		chr8:15271001-16524000
chr7:137677801-138151400		chr8:1570001-2008200
chr7:140679401-141280800		chr8:21754801-24622800
chr7:141477401-142965200		chr8:24744201-26522600
chr7:14158001-14759800		chr8:26650401-26767600
chr7:144119801-148072800		chr8:2832001-3013400
chr7:14829401-16158600		chr8:30942001-30995400
chr7:149576201-149949200		chr8:31438001-32174200
chr7:150109201-150649400		chr8:32455401-33466000
chr7:152550201-155486400		chr8:33709001-36077000
chr7:155545601-156443400		chr8:36324401-40077800
chr7:157225001-158430400		chr8:41140801-43543600
chr7:158720001-159138600		chr8:43927001-46747000
chr7:1589601-1864200		chr8:47325801-47557000
chr7:16930601-17862200		chr8:47830201-49995800
chr7:17940201-18443600		chr8:51481401-55461200
chr7:18608601-21501000		chr8:5479601-5794000
chr7:21501201-22193000		chr8:55489601-55830200
chr7:22312801-23158600		chr8:56276001-56333600
chr7:23735001-26142400		chr8:56613401-57224000
chr7:26365201-27255600		chr8:57303001-60906600
chr7:28119401-29689600		chr8:6094001-9640400
chr7:2869801-4720200		chr8:61141601-62035200
chr7:29698001-30075400		chr8:62429801-63056200
chr7:30956401-32561800		chr8:63935201-64148600
chr7:32606001-32882400		chr8:65583801-67039400
chr7:33219801-35706600		chr8:67353001-68673600
chr7:36465001-38191600		chr8:69205001-71605200
chr7:38247401-38791800		chr8:72135401-72646000
chr7:38934201-39615000		chr8:73315801-73348600
chr7:40264801-43673000		chr8:73902401-76316600
chr7:45141801-45766600		chr8:76323801-76437600
chr7:45872001-47393600		chr8:76591001-78575600
chr7:47484401-48154800		chr8:78868001-79023400
chr7:48158801-50531000		chr8:79362801-79861800
chr7:50779601-51075800		chr8:80215801-80302200
chr7:51426801-54847400		chr8:80549001-83348800
chr7:56162401-58132600		chr8:84315601-84645800
chr7:60986201-61339600		chr8:84881201-87763000
chr7:61432401-63938600		chr8:87935001-88377400
chr7:64846001-65179000		chr8:88867601-89239800
chr7:66805601-72041400		chr8:89872001-91203800
chr7:76261001-76584200		chr8:91512201-92480800
chr7:77549201-80380000		chr8:93080401-94456600
chr7:80717401-86817200		chr8:94702601-96843400
chr7:8296801-10089400		chr8:97296401-98288200
chr7:87020801-87476800		chr8:98577201-100886000
chr7:88001601-89883000		chr8:9931201-12679000
chr7:90867601-91209600		chr9:100710001-101013600
chr7:92168201-92912600		chr9:101472201-103353600
chr7:92971601-94134800		chr9:104078401-108577600
chr7:94293001-94548400		chr9:109313801-112296200
chr7:95252001-95770400		chr9:10964401-11056000
chr7:95960001-96771400		chr9:112654801-118410600
chr7:96780201-97646000		chr9:119074201-120904400
chr7:98044001-98494200		chr9:121657801-121783000
chr8:100886001-101192200		chr9:122590801-122633000
chr8:102668401-103253000		chr9:123068601-125231000
chr8:104037401-104347600		chr9:125586601-126676200
chr8:104424801-107708800		chr9:127020801-128777000
chr8:10646001-11676800		chr9:12876201-17626600
chr8:107712401-110263200		chr9:129055201-129292400
chr8:110604201-117483000		chr9:135490401-137318400
chr8:11711001-15388400		chr9:138347201-140732200
chr8:117858801-118865200		chr9:18206801-19780600
chr8:119087401-119848000		chr9:1916801-2817200
chr8:119916601-120221400		chr9:19949201-21426800
chr8:120237601-120782000		chr9:21819001-23081400
chr8:120882201-121446800		chr9:23422201-23797800
chr8:121484401-123709000		chr9:24093201-24983200
chr8:124799001-125237000		chr9:25318201-26350600
chr8:125568201-126044400		chr9:26664201-27691000
chr8:126665201-127578000		chr9:28070201-32566800
chr8:127718001-128570600		chr9:3264801-3734000
chr8:129164401-130862000		chr9:32946601-34701200
chr8:131319401-133853400		chr9:39251201-40442000
chr8:133946001-134224200		chr9:40779601-43335200
chr8:134565801-135511600		chr9:43658401-46679000
chr8:135828401-140756600		chr9:4606001-5987800
chr8:142424801-143370600		chr9:6427401-7262000
chr8:143461201-143746200		chr9:65719801-66621600
chr8:143783001-144360000		chr9:66958201-71179800
chr8:15593601-17048600		chr9:71402601-73420200
chr8:1900601-6284400		chr9:74223201-74633800
chr8:19694201-21824800		chr9:74920001-76492200
chr8:22511201-22845400		chr9:76818001-77255600
chr8:23585401-25060400		chr9:77465201-77780000
chr8:25353801-26104600		chr9:78507801-84755800
chr8:26276001-27149600		chr9:8387601-8866000
chr8:30640001-30942000		chr9:85152001-85218400
chr8:30995401-33257200		chr9:85499201-87025000
chr8:33405801-37605800		chr9:87357401-87489800
chr8:39192401-39765400		chr9:88035001-89115800
chr8:40057201-41368800		chr9:89697601-90328000
chr8:41504801-41855200		chr9:9032201-9396000
chr8:43030001-43930400		chr9:90585401-90728400
chr8:46747001-48167000		chr9:90829801-94511200
chr8:48982201-52767800		chr9:94766001-96442600
chr8:52912401-53525200		chr9:9655601-9755600
chr8:53692601-54612400		chrX:101497001-103577400
chr8:55043601-56670000		chrX:104146001-104465200
chr8:56740201-58369000		chrX:10440801-11843600
chr8:59586401-61435800		chrX:104718601-104788200
chr8:61836401-62596600		chrX:105225801-107949600
chr8:62665401-64093200		chrX:108843401-109933400
chr8:64111001-66524200		chrX:110243001-111598800
chr8:6588601-8134800		chrX:112022801-113717600
chr8:659401-1715200		chrX:114241001-116077400
chr8:66726801-67360200		chrX:117073801-120045400
chr8:68295401-68551400		chrX:120370801-120565800
chr8:68603001-70598800		chrX:120851401-121940800
chr8:71553201-74211200		chrX:12241401-12285800
chr8:74865801-79479800		chrX:122418001-123895200
chr8:79602801-80652400		chrX:124288601-124956600
chr8:82192001-82483600		chrX:125299601-126190200
chr8:83070401-86066200		chrX:126490201-126592400
chr8:8336601-8632400		chrX:12708601-14088400
chr8:86190001-86669800		chrX:127532801-127580600
chr8:86676601-87164200		chrX:128559601-130012600
chr8:87588401-90713600		chrX:130522801-132835800
chr8:8947401-9466400		chrX:132976001-134136600
chr8:91010801-92067400		chrX:134428001-134679600
chr8:92110601-93762400		chrX:135041201-137109000
chr8:94337001-94746600		chrX:137114801-137183400
chr8:94796401-95404800		chrX:137662201-139832200
chr8:9568401-10641000		chrX:139852401-141694400
chr8:96260801-97296400		chrX:142896601-143440800
chr8:98288201-98577200		chrX:143516601-143568400
chr9:100435401-100710000		chrX:14359801-14654000
chr9:101012801-101913400		chrX:143732201-143766400
chr9:101977801-102588000		chrX:143876801-144090000
chr9:103257001-104311600		chrX:144685801-144806200
chr9:104321801-107561600		chrX:145549601-145952600
chr9:108514601-109433600		chrX:146579001-146705200
chr9:110505801-111026800		chrX:14667201-14957800
chr9:111128601-111646000		chrX:146978801-147287200
chr9:112241401-112806800		chrX:148409201-150244800
chr9:112984601-114149800		chrX:150572601-150730400
chr9:115627801-115926600		chrX:150975601-154663400
chr9:116469801-116738000		chrX:15268801-17200200
chr9:117633001-119212000		chrX:17466201-20509400
chr9:119442001-123145600		chrX:21251801-25739000
chr9:125111601-125586600		chrX:26024401-26110800
chr9:126676201-127020800		chrX:26162201-26792200
chr9:128760001-129099800		chrX:27071601-27411200
chr9:129292401-129572600		chrX:27735201-31439000
chr9:135232601-135490400		chrX:31805001-32468000
chr9:136358201-136621600		chrX:33248001-33298200
chr9:137317801-138733000		chrX:33691001-34086400
chr9:140702801-141205000		chrX:34672401-34896200
chr9:14819401-15162800		chrX:3474801-3817200
chr9:15823401-17163000		chrX:34898401-34937600
chr9:17439401-19089000		chrX:35240801-35578800
chr9:19434401-20367000		chrX:36077801-36852000
chr9:20990201-21844800		chrX:37163401-38169600
chr9:2194801-2716400		chrX:38723001-38757400
chr9:22097401-22879200		chrX:39536201-41775000
chr9:22934001-23573200		chrX:4081001-4212000
chr9:23659601-25488000		chrX:43138801-45698600
chr9:25672001-26815000		chrX:4503201-4989800
chr9:27232201-32433600		chrX:46199401-47891600
chr9:2794201-3264800		chrX:48147001-49315600
chr9:32533401-32986800		chrX:49541201-52570800
chr9:34680601-35024000		chrX:52970201-55247000
chr9:3734001-4606000		chrX:55516201-55824000
chr9:38578201-39262200		chrX:56034601-56079600
chr9:39960401-41118200		chrX:56173001-56269800
chr9:42152001-42441400		chrX:56613201-57647000
chr9:42871801-43255000		chrX:5826401-6060400
chr9:43277001-44010600		chrX:58639801-61591800
chr9:44023201-44567400		chrX:62338601-62969400
chr9:44642601-45219000		chrX:63331801-63597400
chr9:45252801-45542200		chrX:64164001-64291800
chr9:46656201-47004200		chrX:64611801-65256200
chr9:5987801-6427400		chrX:66019001-66515600
chr9:65458601-65898600		chrX:6652401-7262000
chr9:66203201-67133000		chrX:67272401-68381400
chr9:67173401-67440200		chrX:69264201-69899800
chr9:67573801-67995600		chrX:70200801-70937400
chr9:68177801-68604600		chrX:71207801-74885400
chr9:68899601-69282400		chrX:75124601-75465200
chr9:69320801-70024600		chrX:7527401-8287800
chr9:70846001-71655200		chrX:76645401-77972400
chr9:7154201-12876200		chrX:78291401-79006200
chr9:71828401-72328800		chrX:79278401-82666000
chr9:72335801-72910600		chrX:83174001-84593400
chr9:72984401-74313400		chrX:85050001-85420600
chr9:74587401-74958800		chrX:85634001-87116200
chr9:75202001-75757400		chrX:87290401-87342600
chr9:75770601-77587600		chrX:87554401-90912600
chr9:77774001-79040000		chrX:8765001-8796000
chr9:785201-2041800		chrX:91134801-92828200
chr9:79045001-79818200		chrX:93310201-93500000
chr9:80972601-84141200		chrX:93852201-93960000
chr9:84710001-85604800		chrX:9410601-10141200
chr9:86633801-88212000		chrX:94440401-94510400
chr9:88944401-91022600		chrX:95140401-95357200
chr9:91085801-91901000		chrX:95635601-97355600
chr9:92111001-93592600		chrX:97857401-98961400
chr9:94155401-94788800		chrX:99082001-99294400
chr9:96440601-96719400		chrX:99726601-101183800
chrX:100660801-101882200		chrY:10137801-13110800
chrX:10141201-10440800		chrY:13723201-13792200
chrX:102214201-102769600		chrY:14408001-16321400
chrX:102911401-106107000		chrY:16622201-18653800
chrX:106459201-106789800		chrY:19270201-22120800
chrX:107920401-109190600		chrY:22359801-22409800
chrX:109626401-110949400		chrY:22575201-23792000
chrX:110980601-114245400		chrY:3661401-4741800
chrX:114530001-114956600		chrY:5011801-5093800
chrX:114957401-115374600		chrY:5336801-7897000
chrX:115593801-117471400		chrY:9542001-9846600
chrX:11762401-12815600
chrX:117972201-118567600
chrX:119904801-122714000
chrX:123517801-124421200
chrX:124533801-125685000
chrX:125792001-127532800
chrX:127580601-128559600
chrX:130012601-130839000
chrX:130938401-131188600
chrX:131376601-133514600
chrX:13234601-13523000
chrX:133647801-133903000
chrX:134047001-134446200
chrX:134571801-135087000
chrX:135103801-135867600
chrX:136059401-137922200
chrX:138207001-138816400
chrX:138996201-143212400
chrX:14024401-15350000
chrX:143213601-148572600
chrX:148684201-149109600
chrX:149182201-149764800
chrX:150123601-152032600
chrX:152140001-152716400
chrX:153784201-154239400
chrX:154458601-154965400
chrX:17151001-18424400
chrX:19043601-19957000
chrX:20243401-21537200
chrX:22141401-23702000
chrX:25008201-29206400
chrX:2831401-3573400
chrX:29933401-30657800
chrX:30716401-37566600
chrX:3600201-6981800
chrX:37592801-37860000
chrX:38142801-39596200
chrX:40102201-40443200
chrX:41760001-44376200
chrX:45263401-46255000
chrX:47889801-48336400
chrX:49273001-49710200
chrX:49822601-52181800
chrX:52480001-53079400
chrX:55067801-55775400
chrX:55776001-56793000
chrX:56831201-57121600
chrX:57485601-58642000
chrX:61591801-62483400
chrX:62927401-63410000
chrX:63410201-67272400
chrX:68381401-69264200
chrX:69899801-70248400
chrX:70861001-71412800
chrX:7139001-7898600
chrX:72032601-72835200
chrX:73525801-73788200
chrX:73808201-74300200
chrX:74555201-76749600
chrX:77363801-79949800
chrX:8002001-8765000
chrX:80039201-81509200
chrX:82192601-83321200
chrX:83722201-84299400
chrX:84315601-85145600
chrX:85268601-88313800
chrX:8796001-9410600
chrX:88319001-88647800
chrX:89047001-89625200
chrX:89676401-93852200
chrX:93853601-95650000
chrX:97104001-99936000
chrY:13098601-14794400
chrY:15003601-15348000
chrY:15675601-16705400
chrY:16873601-18323800
chrY:18509401-19604000
chrY:21877801-24077000
chrY:28396001-28915400
chrY:3212401-6219400
chrY:58736201-59128800
chrY:6325401-6655800
chrY:7203401-9562800
chrY:9645601-10138600
