# Supplementary material for: DNA hypomethylation silences antitumor immune genes in early prostate cancer and CTCs
Source: Cell. Author manuscript; Available in PMC 2023 Aug 18. (PMC10436379; doi:10.1016/j.cell.2023.05.028)
Supplement: 3 — Table S3 Primer sequences used in this study, related to Figure 5, S6 and S8. [file NIHMS1910396-supplement-3.xlsx]

## Sheet: Sheet1
Primer ID	Sequence (5' to 3')
Human IFI16 qPCR-F	TCCTTTCACACTTGTGGCTGAT
Human IFI16 qPCR-R	CTCAAACACCCCATTCACAAAA
Human MNDA qPCR-F	TCGACTCTTCTGCCTTCAACTG
Human MNDA qPCR-R	TTCCACACACCAGTTTCAGCTT
Human AIM2 qPCR-F	TTCAAGCCAACTGGTCTAAGCA
Human AIM2 qPCR-R	GTGGAGAGAGGAGCCTGTGAAC
Human PYHIN1 qPCR-F	ACCCTACCTGAAAGCCATCTCA
Human PYHIN1 qPCR-R	CCTTCTTGGTGAAGGAACTGCT
Human GAPDH qPCR-F	CCTCAACGACCACTTTGTCAAG
Human GAPDH qPCR-F	TGTTGCTGTAGCCAAATTCGTT
Mouse Ifi204 qPCR-F	ATGTTTCATGCTACCGTGGCTA
Mouse Ifi204 qPCR-R	ACCCATTGCACCCAAAATAATC
Mouse Cd1d1 qPCR-F	CTGTCTGCGGGCTGTGAAAT
Mouse Cd1d1 qPCR-R	TCCCCAGAATCTCACGACATATT
Mouse Icos qPCR-F	CCCCTGGCTTCTAGGATGTATG
Mouse Icos qPCR-R	GAAGAACACTCCCGAGACAGGT
Mouse Cd40lg qPCR-F	AGAATTACAGGGCAGGCAAAAA
Mouse Cd40lg qPCR-R	AGTGGGGTTGCTGTTTCAGATT
Mouse Ptprc qPCR-F	CGCATCAGAAGGGGATAAAGAG
Mouse Ptprc qPCR-R	TTCCAGCAAAGAGCAACAGAAC
Mouse Actb qPCR-F	GAAGGTGACAGCATTGCTTCTG
Mouse Actb qPCR-R	GGGAGACCAAAGCCTTCATACA
Mouse Gapdh qPCR-F	TGGCCTCCAAGGAGTAAGAAAC
Mouse Gapdh qPCR-R	GTGCAGCGAACTTTATTGATGG
Bisulfite PCR primer-F	GTTTTATTATGTTGGTTAGTTTGG
Bisulfite PCR primer-F	TTCCCTTCCCCACATTTTAATATA
