# Supplementary material for: DNA hypomethylation silences antitumor immune genes in early prostate cancer and CTCs
Source: Cell. Author manuscript; Available in PMC 2023 Aug 18. (PMC10436379; doi:10.1016/j.cell.2023.05.028)
Supplement: 4 — Table S4 Clinical characteristics of patients with localized prostate cancer enrolled in Nanopore sequencing analysis of CTC-enriched blood samples, related to Figure 6. Abbreviations: PSA, serum prostate-specific antigen; N/A, not applicable. [file NIHMS1910396-supplement-4.xlsx]

## Sheet: Sheet1
Patient ID	Gleason score	Pre-treatment PSA (ng/ml)	Hypomethylation signal by Nanopore sequencing
RGU45	7	7.26	0.0229
RGU43	6	6.4	0.0113
RGU34	N/A	N/A	0.0083
RGU-NS-13-116	7	4.93	0.0081
RGU124	7	5.61	0.0066
RGU35	N/A	N/A	0.0062
RGU98	N/A	N/A	0.0044
RGU122	7	3.8	0.0044
RGU108	7	7.89	0.0043
RGU99	N/A	N/A	0.0037
RGU109	6	5.58	0.0037
RGU37_1	N/A	N/A	0.0032
RGU20	N/A	N/A	0.0028
RGU44	6	12.8	0.0023
RGU103	6	10.8	0.0015
RGU119	7	10.4	0
