# Supplementary material for: DNA hypomethylation silences antitumor immune genes in early prostate cancer and CTCs
Source: Cell. Author manuscript; Available in PMC 2023 Aug 18. (PMC10436379; doi:10.1016/j.cell.2023.05.028)
Supplement: 5 — Table S5 Clinical characteristics of patients with metastatic prostate cancer enrolled in Nanopore sequencing analysis of CTC-enriched blood samples, related to Figure 6. Abbreviations: ADT, androgen deprivation therapy; PSA, serum prostate-specific antigen; Ra223, radium-223; RT, radiation therapy; N/A, not applicable. [file NIHMS1910396-supplement-5.xlsx]

## Sheet: Sheet1
Patient ID	PSA (ng/ml)	Clinical Status	Prior therapies	Hypomethylation signal by Nanopore sequencing
GU181_4	204.9	Progression on docetaxel	ADT+docetaxel, abiraterone	0.1108
GU181_3	N/A	Progression on docetaxel	ADT+docetaxel, abiraterone	0.0848
GU181_2	111.7	Progression on docetaxel	ADT+docetaxel, abiraterone	0.0338
GU216_2	N/A	Progression, off therapy	ADT, sipuleucel-T, abiraterone, Ra223, docetaxel	0.0273
GU181_1	40.9	Progression on docetaxel	ADT+docetaxel, abiraterone	0.0151
GU216_1	961	Progression, off therapy	ADT, sipuleucel-T, abiraterone, Ra223, docetaxel	0.0062
GU129_1	93.16	Stable on cabazitaxel	ADT, abiraterone, docetaxel, Ra223, RT	0.0014
